# Supplementary material for: Immunomodulatory Effects of Juzentaihoto on Fas-Mediated Apoptosis: Insights from Cancer Patients and In Vitro Models
Source: Pharmaceuticals (Basel). 2025 Nov 1;18(11):1658. doi: 10.3390/ph18111658 (PMC12655088; doi:10.3390/ph18111658)
Supplement: Supplementary file 1 [file pharmaceuticals-18-01658-s001.zip]

Archive with 5 entries (5 files):
- Supplementary Figure S1.pdf
- Supplementary Figure S1.tif
- Supplementary Table S1.pdf
- Supplementary Table S2.pdf
- Supplementary Table S3.pdf
